# Supplementary material for: Glasgow‐Blatchford score combined with nasogastric aspirate as a new diagnostic algorithm for patients with nonvariceal upper gastrointestinal bleeding
Source: DEN Open. 2022 Nov 14;3(1):e185. doi: 10.1002/deo2.185 (PMC9663679; doi:10.1002/deo2.185)
Supplement: Supplementary file 2 — Table S1 Glasgow‐Blatchford score Table S2 Endoscopic findings and respective Glasgow‐Blatchford scores in patients with bloody nasogastric aspirate despite having no high‐risk endoscopic lesions Table S3 Endoscopic findings in patients for whom nasogastric aspirate appearance was bloody versus non‐bloody [file DEO2-3-e185-s001.xlsx]

## Sheet: Table S1
	Supplementary Table 1. Glasgow-Blatchford score
	Values at admission		Points
	Blood urea nitrogen (mg/dl)
		≧18.2 to ＜22.4	2
		≧22.4 to ＜28.0	3
		≧28.0 to <70.	4
		≧70.0	6
	Hemoglobin for men (mg/dl)
		≧12 to ＜13	1
		≧10 to ＜12	3
		＜10	6
	Hemoglobin for women (mg/dl)
		≧10 to ＜12	1
		＜10	6
	Systolic blood pressure (mmHg)
		100-109	1
		90-99	2
		＜90	3
	Other markers
		Pulse ≥100 (/min)	1
		Melena	1
		Syncope	2
		Hepatic disease	2
		Cardiac failure	2
	Glasgow-Blatchford score can range from 0 to 23, with higher scores indicating higher risk.

## Sheet: Table S2
	Supplementary Table 2. Endoscopic findings and respective Glasgow-Blatchford scores in patients with bloody nasogastric aspirate despite having no high-risk endoscopic lesions
	Case number	Endoscopic findings	GBS
	1	No hemorrhagic lesion observed (suspected gastrostomy hemorrhage)	11
	21	No hemorrhagic lesion observed (suspected epistaxis)	6
	24	Mallory–Weiss syndrome	15
	42	No hemorrhagic lesion observed	3
	45	No hemorrhagic lesion observed (suspected epistaxis)	11
	49	Mallory–Weiss syndrome	12
	52	No hemorrhagic lesion observed	9
	56	No hemorrhagic lesion observed	6
	75	Duodenal ulcer	7
	86	No hemorrhagic lesion observed	13
	102	Gastric cancer	7
	GBS, Glasgow-Blatchford score

## Sheet: Table S3
	Supplementary Table 3. Endoscopic findings in patients for whom nasogastric aspirate appearance was bloody vs. non-bloody
		Bloody nasogastric aspirates							Non-bloody nasogastric aspirates
		Total (n=35)		High-risk endoscopic lesions					Total (n=80)		High-risk endoscopic lesions
				With (n = 24)		Without (n = 11)					With (n = 11)		Without (n = 69)
	Endoscopic findings
	Esophageal ulcer	1	(2.9)	1	(4.2)	0	(0)		2	(2.5)	0	(0)	2	(2.9)
	Esophageal cancer	0	(0)	0	(0)	0	(0)		2	(2.5)	0	(0)	2	(2.9)
	Mallory–Weiss syndrome	3	(8.6)	1	(4.2)	2	(18.2)		5	(6.3)	0	(0)	5	(7.2)
	Gastric ulcer	13	(37.1)	13	(54.2)	0	(0)		27	(33.8)	9	(81.8)	18	(26.1)
	Gastric angioectasia	3	(8.6)	3	(12.5)	0	(0)		7	(8.8)	1	(9.1)	6	(8.7)
	Gastric cancer	2	(5.7)	1	(4.2)	1	(9.1)		4	(5.0)	0	(0)	4	(5.8)
	Duodenal ulcer	6	(17.1)	5	(20.8)	1	(9.1)		6	(7.5)	1	(9.1)	5	(7.2)
	Data are n (%) unless otherwise defined.
